# Supplementary material for: Comparative evaluation of mechanical and biological prostheses in patients with aortic stenosis
Source: Interdiscip Cardiovasc Thorac Surg. 2025 Apr 10;40(5):ivaf091. doi: 10.1093/icvts/ivaf091 (PMC12055754; doi:10.1093/icvts/ivaf091)
Supplement: ivaf091_Supplementary_Data [file ivaf091_supplementary_data.zip]

Archive with 3 entries (3 files):
- Supplementary_material_(3).docx
- Supplementary_materialdocx
- Supplementary_material.docx
